# Supplementary material for: Interleukin 6 (IL-6) Regulates GABAA Receptors in the Dorsomedial Hypothalamus Nucleus (DMH) through Activation of the JAK/STAT Pathway to Affect Heart Rate Variability in Stressed Rats
Source: Int J Mol Sci. 2023 Aug 19;24(16):12985. doi: 10.3390/ijms241612985 (PMC10455568; doi:10.3390/ijms241612985)
Supplement: Supplementary file 1 [file ijms-24-12985-s001.zip]

Archive with 1 entries (1 files):
- ijms-2536859-SI.pdf
